# Supplementary material for: Glycoalkaloid composition explains variation in slug resistance in Solanum dulcamara
Source: Oecologia. 2018 Jan 30;187(2):495–506. doi: 10.1007/s00442-018-4064-z (PMC5997107; doi:10.1007/s00442-018-4064-z)
Supplement: Supplementary file 1 — Supplementary material 1 (XLSX 29 kb) [file 442_2018_4064_MOESM1_ESM.xlsx]

## Sheet: ESM
	ELECTRONIC SUPPLEMENTARY MATERIAL
	Manuscript title: Glycoalkaloid composition explains variation in slug-resistance in Solanum dulcamara
	Onno W. Calf1, Heidrun Huber2, Janny L. Peters3, Alexander Weinhold4, Nicole M. van Dam1,4,5.
	1: Molecular Interaction Ecology, Institute for Water and Wetland Research (IWWR), Radboud University, Heyendaalseweg 135, 6525 AJ Nijmegen, the Netherlands
	2: Experimental Plant Ecology, Institute for Water and Wetland Research (IWWR), Radboud University, Heyendaalseweg 135, 6525 AJ Nijmegen, the Netherlands
	3: Molecular Plant Physiology, Institute for Water and Wetland Research (IWWR), Radboud University, Heyendaalseweg 135, 6525 AJ Nijmegen, the Netherlands
	4: German Centre for Integrative Biodiversity Research (iDiv) Halle-Jena-Leipzig, Deutscher Platz 5e, Leipzig 04103, Germany
	5: Institute of Biodiversity, Friedrich Schiller University Jena, Dornburger-Str. 159, Jena 07743,Germany
	Author for correspondence: Onno W. Calf
	Tel: +31 243652869
	Email: o.calf@science.ru.nl

## Sheet: ESM Table 1
	ESM Table 1: Details of eight Solanum dulcamara source populations which were used for population screenings (assay 1 in Fig 1). Population abbreviations, accession numbers, latitudinal and longitudinal coordinates and description of local conditions are given for each population.
	Population (Abbr.)	Accession nr.*	Coordinates		Habitat description
	Texel Dry (TD)	B34750130	53°07'40.9"N	4°47'21.4"E	Dry open primary coastal dunes, isolated on island
	Texel Wet (TW)	B24750045	53°07'17.5"N	4°47'13.6"E	Coastal dune lake border, isolated on island
	Friesland Wet (FW)	B24750030	52°58'36.2"N	5°30'59.4"E	Continuously inundated inland fresh water lake border
	Zandvoort Dry (ZD)	B34750110	52°21'07.3"N	4°30'44.3"E	Dry open primary coastal dunes
	Ooijpolder Wet (OW)	B24750035	51°51'36.3"N	5°54'03.5"E	Inland river floodplain dominated by Phragmites australis
	Voorne Wet (VW)	B24750025	51°50'58.6"N	4°04'34.3"E	Muddy understory of deciduous coastal dune forest
	Goeree Dry (GD)	B24750010	51°49'23.8"N	3°53'19.2"E	Dry open primary coastal dunes
	Limburg Dry (LD)	A94750152-177**	50°48'59.0"N	5°40'50.7"E	Bushy well drained inland chalk hill
	* Accessions obtained from Radboud University Genebank (http://www.ru.nl/bgard/)
	** Seeds stored under individual accession numbers for each mother plant. One seed of each acession (N=26) was used for germination and potting. Only 11 were grown successfully and used for the population screening.

## Sheet: ESM Table 2
	ESM Table 2: Two-sided Pearson correlation test statistics (df=13) with correction for the false discovery rate (FDR) of 50 compounds with the mean relative consumption by the grey field slug of 15 Solanum dulcamara accession leaf discs (assay 3 in Fig 1). Compounds are listed according the order of appearence in hierarchical clustering (Fig 4). Colour coding of Pearson r indicates the strength o…
	Clustered order	Compound	Pearson r	r2	P-value	FDR
	1	50_508.32_857	0.094413	0.00891381	0.73786	0.91285
	2	19_362.29_619	0.052113	0.00271576	0.85366	0.99263
	3	48_524.32_807	0.31156	0.0970696	0.2583	0.4036
	4	02_163.03_330	-0.0017979	3.23244e-06	0.99493	0.99493
	5	03_163.03_348	0.013634	0.000185886	0.96154	0.99396
	6	06_611.16_507	-0.0091846	8.43569e-05	0.97408	0.99396
	7	11_595.17_555	0.15824	0.0250399	0.57325	0.76934
	8	37_751.39_720	0.39616	0.156943	0.14379	0.24251
	9	23_590.37_646	0.57741	0.333402	0.024196	0.05761
	10	46_753.40_778	0.74014	0.547807	0.0016045	0.006171
	11	49_589.33_830	0.86677	0.75129	2.8938e-05	0.00030937
	12	45_590.37_769	0.86677	0.75129	2.8938e-05	0.00030937
	13	47_589.33_790	0.86677	0.75129	2.8938e-05	0.00030937
	14	34_739.42_710	0.090448	0.00818084	0.74854	0.91285
	15	17_196.68_609	0.23283	0.0542098	0.40367	0.57668
	16	04_183.67_503	0.12106	0.0146555	0.66736	0.85558
	17	15_184.67_581	0.1536	0.023593	0.5847	0.76934
	18	01_166.08_123	-0.21729	0.0472149	0.43662	0.60642
	19	32_739.42_702	-0.66554	0.442943	0.0067674	0.021912
	20	14_884.50_577	-0.62992	0.396799	0.011842	0.031164
	21	44_1031.53_748	-0.86532	0.748779	3.0937e-05	0.00030937
	22	22_868.50_636	-0.82139	0.674682	0.00017339	0.0010837
	23	26_868.50_676	-0.74552	0.5558	0.0014208	0.00592
	24	09_884.50_532	-0.62113	0.385802	0.013459	0.033648
	25	43_867.47_744	-0.5541	0.307027	0.032088	0.069757
	26	12_900.48_563	-0.49954	0.24954	0.057967	0.11148
	27	28_722.44_686	-0.49486	0.244886	0.060738	0.11248
	28	24_722.44_655	-0.7896	0.623468	0.00046314	0.0023157
	29	25_884.50_665	-0.8131	0.661132	0.0002279	0.0012661
	30	41_883.47_732	-0.66341	0.440113	0.0070118	0.021912
	31	21_884.50_626	-0.90673	0.822159	3.15e-06	0.0001575
	32	36_1063.53_715	-0.83584	0.698629	0.00010396	0.00086634
	33	42_1047.53_738	-0.82954	0.688137	0.00013066	0.00093325
	34	30_870.52_691	-0.28402	0.0806674	0.30493	0.46202
	35	10_594.40_535	-0.052721	0.0027795	0.85197	0.99263
	36	33_578.40_707	-0.016356	0.000267519	0.95387	0.99396
	37	35_870.52_713	0.018619	0.000346667	0.94749	0.99396
	38	40_741.44_728	-0.043623	0.00190297	0.87732	0.99396
	39	38_739.42_721	-0.56809	0.322726	0.02715	0.061705
	40	18_576.38_613	-0.23569	0.0555498	0.39776	0.57668
	41	07_592.38_519	-0.3331	0.110956	0.22506	0.363
	42	29_576.39_688	-0.43345	0.187879	0.10652	0.19021
	43	39_738.44_728	-0.023713	0.000562306	0.93315	0.99396
	44	27_884.50_676	-0.63392	0.401855	0.011157	0.030991
	45	05_900.50_504	-0.50492	0.254944	0.054897	0.10979
	46	13_882.48_574	-0.52575	0.276413	0.044126	0.091928
	47	08_884.50_524	-0.39461	0.155717	0.1455	0.24251
	48	20_868.50_619	-0.63644	0.405056	0.010742	0.030991
	49	16_866.49_587	-0.67085	0.45004	0.0061887	0.021912
	50	31_868.50_698	-0.7835	0.613872	0.00054894	0.0024952

## Sheet: ESM Table 3
	ESM Table 3: Putative identification based on MS-MS spectra of 13 selected compounds which were selected from metabolic profiling of 15 Solanum dulcamara accessions. Each compound was given a short ID and described by its retention time (RT) and the putative chemical fragmentation of the glycoside moiety from the parental compound to the aglycon. Compounds in bold were identified by comparison to…
	Compound*	RT	Measured monoisotopic mass	Putative chemical structure	Putative chemical fragmentation (M=parental mass)	Δ ppm	Putative annotation of chemical fragmentation (M=parental mass)**	Putative aglycone	Putative glycoside composition**	Glycoside name	Putative ID
	GA1	665	884.501	C45H74NO16+	[M+H]+	1.33974	M	Tomatidenol	Hex-DeOxHex-Hex	Solatriose	α-Solamarine
			722.449	C39H64NO11+	[M-C6H10O5]+	2.64379	M-Hex
			576.39	C33H54NO7+	[M-C6H10O5-C6H10O4]+	1.59614	M-Hex-DeOxHex
			414.337	C27H44NO2+	[M-C6H10O4-C6H10O4-C6H10O5]+	1.55671	M-Hex-DeOxHex-Hex
	GA2	676	868.508	C45H74NO15+	[M+H]+	2.99365	M	Tomatidenol	Hex-DeOxHex-DeOxHex	Chacotriose	β-Solamarine
			722.448	C39H64NO11+	[M-C6H10O4]+	1.53644	M-DeOxHex
			576.39	C33H54NO7+	[M-C6H10O4-C6H10O4]+	1.59614	M-DeOxHex-DeOxHex
			414.337	C27H44NO2+	[M-C6H10O4-C6H10O4-C6H10O5]+	1.79805	M-DeOxHex-DeOxHex-Hex
	GA3	676	884.502	C45H74NO16+	[M+H]+	2.01809	M	Solasodine	Hex-DeOxHex-Hex	Solatriose	Solasonine
			722.449	C39H64NO11+	[M-C6H10O5]+	1.81328	M-Hex
			576.39	C33H54NO7+	[M-C6H10O5-C6H10O4]+	0.902168	M-Hex-DeOxHex
			414.337	C27H44NO2+	[M-C6H10O4-C6H10O4-C6H10O5]+	0.13	M-Hex-DeOxHex-Hex
	GA4	696	868.508	C45H74NO15+	[M+H]+	2.99	M	Solasodine	Hex-DeOxHex-DeOxHex	Chacotriose	Solamargine
			722.449	C39H64NO11+	[M-C6H10O4]+	1.81	M-DeOxHex
			576.39	C33H54NO7+	[M-C6H10O4-C6H10O4]+	1.42	M-DeOxHex-DeOxHex
			414.337	C27H44NO2+	[M-C6H10O4-C6H10O4-C6H10O5]+	0.13	M-DeOxHex-DeOxHex-Hex
	GA5	713	870.525	C45H76NO15+	[M+H]+	4.19289	M	Soladulcidine / Tomatidine	Hex-DeOxHex-DeOxHex	Chacotriose	Soladulcine A?
			724.464	C39H66NO11+	[M-C6H10O4]+	1.87725	M-DeOxHex
			578.407	C33H56NO7+	[M-C6H10O4-C6H10O4]+	2.71436	M-DeOxHex-DeOxHex
			416.352	C27H46NO2+	[M-C6H10O4-C6H10O5-C6H10O5]+	0.0120091	M-DeOxHex-DeOxHex-Hex
	GA6	691	870.524	C45H76NO15+	[M+H]+	4.07802	Soladulcine ?	Soladulcidine / Tomatidine	Hex-DeOxHex-DeOxHex	Chacotriose	Soladulcine A?
			724.464	C39H66NO11+	[M-C6H10O4]+	1.32512	M-DeOxHex
			578.407	C33H56NO7+	[M-C6H10O4-C6H10O4]+	2.71436	M-DeOxHex-DeOxHex
			416.352	C27H46NO2+	[M-C6H10O4-C6H10O5-C6H10O5]+	0.0120091	M-DeOxHex-DeOxHex-Hex
	GA7	707	1034.55	C50H84NO21+	[M+H]+	1.60456	M	Soladulcidine / Tomatidine	Hex-Pent-Hex-Hex	Lycotetraose	a-Soladulcine
			872.502	C44H74NO16+	[M-C6H10O5]+	2.27507	M-Hex
			740.461	C39H66NO12+	[M-C6H10O5-C5H8O4]+	3.84222	M-Hex-Pent
			578.407	C33H56NO7+	[M-C6H10O5-C5H8O4-C6H10O5]+	3.06014	M-Hex-Pent-Hex
			416.352	C27H46NO2+	[M-C6H10O5-C5H8O4-C6H10O5-C6H10O5]+	0.228172	M-Hex-Pent-Hex-Hex
	X1	781	753.402	C39H60O14+	[M+H]+	4.62699	M	Diosgenin / Yamogenin	Hex-UrAc		?
			591.35	C33H50O9+	[M-C6H10O5]+	5.34537	M-Hex
			415.32	C27H43O3+	[M-C6H10O5-C6H8O6]+	2.09717	M-Hex-UrAc
	X2	646	590.37	C33H52NO8+	[M+H]+	3.48088	M	Solasodine / Tomatidenol	UrAc		?
			414.337	C27H44NO2+	[M-C6H8O6]+	0.132742	M-UrAc
	X3	769	590.37	C33H52NO8+	[M+H]+	2.29518	M	Solasodine / Tomatidenol	UrAc		?
			414.336	C27H44NO2+	[M-C6H8O6]+	1.09814	M-UrAc
	X4	790	589.338	C33H49O9+	[M+H]+	2.01752	M	Dehydro- Diosgenin / Yamogenin	UrAc		?
			413.307	C27H41O3+	[M-C6H8O6]+	4.30433	M-UrAc
	X5	830	589.338	C33H49O9+	[M+H]+	1.33879	M	Dehydro- Diosgenin / Yamogenin	UrAc		?
			413.305	C27H41O3+	[M-C6H8O6]+	0.292762	M-UrAc
	X6	720	751.394	C39H59O14+	[M+H]+	5.14247	M	Dehydro- Diosgenin / Yamogenin	Hex-UrAc		?
			589.34	C33H49O9+	[M-C6H10O5]+	5.41116	M-Hex
			413.3	C27H41O3+	[M-C6H10O5-C6H8O6]+	12.3904	M-Hex-UrAc
	* GA = glycoalkaloid, X = yet unknown uronic acid conjugate
	** Hex = hexose, Pent = pentose, DeOxHex = deoxy-hexose, UrAc = uronic acid
